# Supplementary material for: VIST - a Variant-Information Search Tool for precision oncology
Source: BMC Bioinformatics. 2019 Aug 16;20:429. doi: 10.1186/s12859-019-2958-3 (PMC6697931; doi:10.1186/s12859-019-2958-3)
Supplement: Supplementary file 1 — UserStudy queries and (ir)relevant PMID’s. (TSV 1 kb) [file 12859_2019_2958_MOESM1_ESM.tsv]

query	mutations	keywords	relevant	irrelevant
AKT3			17440074,19493313,20638364,22157148,24335962,28064546	28086757
KRAS	G12V		24768329,26125448,26662311,26855149	22496619,24549645,26497685,28153088
NRAS	G13R		20233444,22962325,23667841,24006859	28554764
BRAF	V600E		23329082,27048246,28255242	22879539,24258977
BRCA2			26724258,26997480	19047179,19066131,20974951,25112434,27065665
GNAQ	Q209P		22808163,23904987	21386926,23555837,25280020
CDKN2a			19422607,24652319	18160777,19602459,21670474,25893138,27682877
HDAC3			17671692,22270866	18632985,26388957,27864346
GNA11	Q209L		22733540,24141786,24551032	19718445,23825798,25280020,26113083,26825879,27348266
ATM			27259260,27304073,28055970	17213020,21933854,27741524,28196983
FBXW7			25066378,25450649,28424412	26097998
SMAD4			21964812	19341727,19861895,25742737
KRAS,ERBB2,APC,ATM			20080688,22589274,22899400	17200209,20376303,24398672
KRAS,APC,TP53,ERBB4,ATM			19832985	17200209,17693665,24470207,24742783
